# Supplementary material for: Dissemination of blaNDM-5 and mcr-8.1 in carbapenem-resistant Klebsiella pneumoniae and Klebsiella quasipneumoniae in an animal breeding area in Eastern China
Source: Front Microbiol. 2022 Oct 19;13:1030490. doi: 10.3389/fmicb.2022.1030490 (PMC9627307; doi:10.3389/fmicb.2022.1030490)
Supplement: Supplementary file 1 [file Data_Sheet_1.xlsx]

## Sheet: Table S1
TableS1_A Distribution of different samples in different types of farms in July 2019
type of farms	Farm numbers	Animal feces	Waste water	Worker feces	Well water	Subtotal
pig farm	20	22	17	30	17	86
beef farm	7	7	7	14	7	35
dairy cattle farm	13	17	13	25	12	67
boiler farm	9	9	-	20	9	38
laying hen farm	11	11	-	18	8	37
Subtotal	60	66	37	107	53	263
TableS1_B carbapenem-resistant Klebsiella spp. were isolated from different types of samples collected from chicken, pig and bovine farms
	Animal feces		Waster water		Worker feces		Well water		Total
	Number of CRK	Number of samples	Number of CRK	Number of samples	Number of CRK	Number of samples	Number of CRK	Number of samples	Number of CRK	Number of samples	Detection rate (%)
Chicken farm	2	20	-	-	2	38	1	17	5	75	6.7
Pig farm	0	22	0	17	0	30	2	17	2	86	2.3
Bovine farm	0	24	0	20	0	39	1	19	1	102	0.98
Total	2	66	0	37	2	107	4	53	8	263	3

## Sheet: Table S2
Table S2 Genotypic characterization of carbapenem-resistant Klebsiella spp. isolates
Isolates	Species	Farma	Source	ST	Associated KL typeb	Associated K type	Virulence gene	Chromosome and plasmid	GenBank accession numbers	Circular	Size (bp)	Plasmid type	Resistance genec
KA1	K. quasipneumoniae	BC1	Animal feces	526	unknown	unknown	mrkABCDFHIJ, fimABCDEFGHI, acrAB, iutA, entABCDEFS, fepABCDG, fes, iroE, rcsAB	Chromosome	CP102893.1	Yes	5225745	-	blaOKP-A-11, oqxA, oqxB, fosA
								pKA1-1	CP102894.1	Yes	184774	IncFIB(K)(pCAV1099-114)/IncHI1B(pNDM-MAR)
								pKA1-2	CP102895.1	Yes	85913	unknown Inc-type	aph(3'')-Ib, aac(3)-IV, aph(6)-Id, aadA16, aph(4)-Ia, sul1, sul2, qnrB2, aac(6')-Ib-cr, tet(A),dfrA27, arr-3, floR
								pKA1-3-NDM5	CP102896.1	Yes	46161	IncX3	blaNDM-5
								pKA1-4	CP102897.1	Yes	4513	Col(pHAD28)	-
KA2	K. pneumoniae	BC2	Animal feces	495	unknown	unknown	mrkABCDFHIJ, fimABCDEFGHIK, acrAB, iutA, entABCDEFS, fepABCDG, fes, iroN, iroE, rcsAB	Chromosome	CP102869.1	Yes	5286105	-	blaSHV-59, blaSHV-164, oqxA, oqxB, fosA
								pKA2-1	CP102870.1	Yes	257713	IncFIB(K)(pCAV1099-114)	blaTEM-1B, blaDHA-1, armA, aac(3)-IId, aph(3')-Ia, aph(3'')-Ib, aph(6)-Id, aadA2, sul1, qnrB4, tet(A), dfrA12, msr(E), mph(A), mph€
								pKA2-2	CP102871.1	Yes	134407	IncHI2/IncHI2A	blaOXA-1, sul1, aac(6')-Ib-cr, arr-3, catB3
								pKA2-3-mcr8.1	CP102872.1	Yes	118931	IncFII(pKP91)/IncFIA(HI1)	mcr-8.1, bleO, blaTEM-1B, blaCTX-M-3
								pKA2-4	CP102873.1	Yes	111277	IncFIB(pKPHS1)	-
								pKA2-5	CP102874.1	Yes	65073	IncFII(K)	armA, aph(3')-Ia, msr(E), mph(E)
								pKA2-6-NDM5	CP102875.1	Yes	45244	IncX3	blaNDM-5
								pKA2-7	CP102876.1	Yes	4473	Col(pHAD28)	-
KH1	K. pneumoniae	BC3	Human feces	37	KL22KL37	unknown	mrkABCDFHIJ, fimABCDEFGHIK, acrAB, iutA, entABCDEFS, fepABCDG, fes, iroN, iroE, rcsAB	Chromosome	CP102877.1	Yes	5320447	-	blaSHV-182, oqxA, oqxB, fosA
								pKH1-1	CP102878.1	Yes	222330	IncFIB(pNDM-Mar)/IncHI1B(pNDM-MAR)	armA, aadA2, sul1, dfrA12, msr(E), mph(A), mph(E)
								pKH1-2	CP102879.1	Yes	101383	IncR/IncFIA(HI1)	blaCTX-M-27, aadA16, sul1, aac(6')-Ib-cr, qnrB52, arr-3, floR
								pKH1-3-mcr8.1	CP102880.1	Yes	100448	IncFII(K)/IncFIA(HI1)	mcr-8.1
								pKH1-4-NDM5	CP102881.1	Yes	52085	IncX3	blaNDM-5
								pKH1-5	CP102882.2	Yes	3494	Col(pHAD28)	-
KH2	K. pneumoniae	BC3	Human feces	37	KL22KL37	unknown	mrkABCDFHIJ, fimABCDEFGHIK, acrAB, iutA, entABCDEFS, fepABCDG, fes, iroN, iroE, rcsAB	Chromosome	CP102883.1	Yes	5320357	-	blaSHV-182, oqxA, oqxB, fosA
								pKH2-1	CP102884.1	Yes	222331	IncFIB(pNDM-Mar)/IncHI1B(pNDM-MAR)	armA, aadA2, sul1, dfrA12, msr(E), mph(A), mph(E)
								pKH2-2	CP102885.1	Yes	101130	IncR/IncFIA(HI1)	blaCTX-M-27, aadA16, sul1, aac(6')-Ib-cr, qnrB52, arr-3, floR
								pKH2-3-mcr8.1	CP102886.1	Yes	100448	IncFII(K)/IncFIA(HI1)	mcr-8.1
								pKH2-4-NDM5	CP102887.1	Yes	52085	IncX3	blaNDM-5
								pKH2-5	CP102888.1	Yes	3494	Col(pHAD28)	-
KW1	K. quasipneumoniae	P1	Well water	526	KL28	K28	mrkABCDFHIJ, fimABCDEFGHI, acrAB, iutA, entABCDEFS, fepABCDG, fes, iroE, rcsAB	Chromosome	CP102898.1	Yes	5229590	-	blaOKP-A-11, oqxA, oqxB, fosA
								pKW1-1	CP102899.1	Yes	93612	IncFII(K)	blaLAP-2, aadA2, aph(3')-Ia, aph(4)-Ia, sul2, qnrS1, tet(A), dfrA12, floR
								pKW1-2-NDM5	CP102900.1	Yes	45122	IncX3	blaNDM-5
								pKW1-3	CP102901.1	Yes	5207	Col440I/Col440II	-
								pKW1-4	CP102902.1	Yes	4353	Col440I	-
KW2	K. pneumoniae	P2	Well water	766	KL15KL17KL51KL52	K15K17K50K51K52	mrkABCDFHIJ, fimABCDEFGHIK, acrAB, iutA, entABCDEFS, fepABCDG, fes, iroN, iroE, rcsAB	Chromosome	CP102889.1	Yes	5273111	-	blaSHV-28, blaLAP-2, oqxA, oqxB, qnrS1, tet(A), fosA
							mrkABCDFHIJ, fimABCDEFGHIK, acrAB, iutA, entABCDEFS, fepABCDG, fes, iroN, iroE, rcsAB	pKW2-1-NDM5	CP102890.1	Yes	46161	IncX3	blaNDM-5
KW3	K. pneumoniae	B1	Well water	766	KL15KL17KL51KL52	K15K17K50K51K52		Chromosome	CP102891.1	Yes	5273119	-	blaSHV-28, blaLAP-2, oqxA, oqxB, qnrS1, tet(A), fosA
								pKW3-1-NDM5	CP102892.1	Yes	46161	IncX3	blaNDM-5
KW4	K. quasipneumoniae	LH1	Well water	526	KL28	K28	mrkABCDFHIJ, fimABCDEFGHI, acrAB, iutA, entABCDEFS, fepABCDG, fes, iroE, rcsAB	Chromosome	CP102903.1	Yes	5227859	-	blaOKP-A-11, oqxA, oqxB, fosA
								pKW4-1	CP102904.1	Yes	93612	IncFII(K)	blaLAP-2, aadA2, aph(3')-Ia, aph(4)-Ia, sul2, qnrS1, tet(A), dfrA12, floR
								pKW4-2-NDM5	CP102905.1	Yes	45122	IncX3	blaNDM-5
								pKW4-3	CP102906.1	Yes	13970	IncFIA(HI1)	-
								pKW4-4	CP102907.1	Yes	5207	Col440I/Col440II	-
								pKW4-5	CP102908.1	Yes	4353	Col440I	-
a BC1, BC2 and BC3 are broiler chicken farms; P1 and P2 are pig farms; B1 is a beef farm; LH1 is a laying hen farm.
b 'Unkown' indicates the isolates had poor match confidence against any known serotype and were determined to be non-typeable.
c '-' indicates the plasmid with no resistance genes.

## Sheet: Table S3
Table S3 The amino acid substitution in the quinolone resistance-determining regions (QRDRs) of DNA gyrase and topoisomerase IV mutations, and the prevalence of fluoroquinolone resistance genes in carbapenem-resistant Klebsiella spp.
Isolate	MIC(mg/L)	DNA gyrasea	DNA topoisomerase IVa	Fluoroquinolone resistance geneb
	ciprofloxacin	gyrA	parC
KA1	8	-	-	qnrB2	-	-	-	aac(6')-Ib-cr	oqxAB
KA2	8	Ser83Ile	Ser80Ile	-	qnrB4	-	-	aac(6')-Ib-cr	oqxAB
KH1	>64	Ser83Ile	Ser80Ile	-	-	qnrB52	-	aac(6')-Ib-cr	oqxAB
KH2	>64	Ser83Ile	Ser80Ile	-	-	qnrB52	-	aac(6')-Ib-cr	oqxAB
KW1	4	-	-	-	-	-	qnrS1	-	oqxAB
KW2	0.25	-	-	-	-	-	qnrS1	-	oqxAB
KW3	0.25	-	-	-	-	-	qnrS1	-	oqxAB
KW4	0.5	-	-	-	-	-	qnrS1	-	oqxAB
a '-' Indicates isolates with no mutations; b '-' indicates isolates with no resistance genes
Reference sequence: gyrA: WP_004201688.1, YP_005228006.1; gyrB: WP_004202281.1, YP_005229575.1; parC: WP_004205224.1, YP_005228864.1; parE: WP_004205235.1, YP_005228871.1.

## Sheet: Table S4
Table S4 Number of single-nucleotide polymorphism (SNP) differences among 8 carbapenem-resistant Klebsiella spp. isolated from animal breeding area in this study and another 72 carbapenem-resistant K. pneumoniae and 20 carbapenem-resistant K. quasipneumoniae isolates in NCBI database. The K. pneumoniae MGH 78578 (GeneBank: NC_009648.1) genome sequence was regarded as the reference sequence.
	255-1	345-3	COL-Kpn120	COL-Kpn15	COL-Kpn1B	COL-Kpn24	COL-Kpn49	COL-Kpn6	COL-Kpn8	CRK0052	CRK0113	CRK0114	DZ2-11B2	DZ3-15B	EuSCAPE_AT019	EuSCAPE_AT024	EuSCAPE_DE035	EuSCAPE_DE050	EuSCAPE_DE079	EuSCAPE_GR080	EuSCAPE_HR052	EuSCAPE_HU065	EuSCAPE_IL014	EuSCAPE_IL017	EuSCAPE_IL023	EuSCAPE_IT035	EuSCAPE_IT103	EuSCAPE_IT157	EuSCAPE_IT211	EuSCAPE_IT219	EuSCAPE_IT263	EuSCAPE_MT014	EuSCAPE_PL022	EuSCAPE_PT054	EuSCAPE_PT097	EuSCAPE_TR099	EuSCAPE_TR110	EuSCAPE_TR149	EuSCAPE_TR168	EuSCAPE_UK101	GCKp5	GCKp8	GDQ8D112M	KA1	KA2	KE1661	KH1	KH2	KP025
255-1	0	21	5372	47719	5300	47762	10027	9403	47718	10786	47784	47781	48006	48031	48072	47960	48126	47888	47977	47723	47706	48133	10546	48118	10876	10784	47982	10442	47603	48237	10457	48101	47516	47993	47993	47877	48047	48133	47975	48157	48150	47976	47976	6951	47868	4267	48007	48007	10067
345-3	21	0	5387	47698	5317	47741	10040	9416	47697	10805	47763	47760	47985	48010	48051	47939	48105	47867	47956	47702	47685	48112	10561	48097	10891	10797	47961	10457	47582	48216	10474	48080	47495	47972	47972	47856	48026	48112	47954	48136	48129	47955	47955	6964	47847	4284	47986	47986	10080
COL-Kpn120	5372	5387	0	47956	3761	47997	9402	8961	47955	10968	48011	48008	48205	48228	48291	48150	48375	48133	48182	47950	47989	48367	10267	48358	10900	11002	48187	10650	47807	48467	10474	48354	47752	48215	48215	48083	48245	48356	48180	48373	48372	48189	48227	6547	48070	3039	48212	48212	9480
COL-Kpn15	47719	47698	47956	0	47840	11130	47861	47871	11224	47970	11045	11042	10947	10971	11397	10956	11651	11361	10910	11003	11170	11426	48043	11160	47963	47870	10917	48086	11211	11553	48088	11312	11116	11009	11009	11064	11487	11448	10927	11331	11400	10968	10258	47693	10955	48011	10890	10890	48025
COL-Kpn1B	5300	5317	3761	47840	0	47895	9400	9026	47864	10750	47906	47903	48114	48139	48201	48062	48257	48023	48087	47847	47852	48269	10328	48221	10716	10857	48092	10394	47723	48364	10076	48250	47642	48110	48110	47999	48141	48265	48085	48268	48276	48082	48103	6496	47968	3171	48108	48108	9512
COL-Kpn24	47762	47741	47997	11130	47895	0	47866	47889	11155	47980	3212	3209	11264	11282	11395	11309	11458	11105	11202	3159	10990	11324	48065	11324	47957	47922	11213	48074	10872	11658	48077	11252	11037	11234	11234	11093	11347	11317	11223	11299	11290	11328	11421	47745	5202	48036	11235	11235	48039
COL-Kpn49	10027	10040	9402	47861	9400	47866	0	8380	47849	10938	47887	47884	48078	48105	48169	48042	48252	48002	48060	47829	47822	48233	10602	48209	11064	11027	48065	10751	47732	48319	10605	48221	47620	48104	48104	47950	48130	48238	48058	48268	48252	48066	48104	12353	47967	8576	48102	48102	3203
COL-Kpn6	9403	9416	8961	47871	9026	47889	8380	0	47858	10703	47892	47889	48068	48099	48167	48028	48257	48013	48058	47833	47851	48219	10302	48207	10862	10772	48061	10346	47747	48326	10214	48204	47596	48084	48084	47962	48129	48239	48053	48260	48242	48051	48094	11732	47944	7964	48082	48082	8403
COL-Kpn8	47718	47697	47955	11224	47864	11155	47849	47858	0	47896	11053	11050	10913	10915	11210	10928	11334	10748	10835	11011	10778	11188	48009	11211	47885	47869	10840	48041	10660	11507	48032	11127	11159	11016	11016	10776	11273	11112	10848	11174	11157	11072	11243	47687	11214	48003	10894	10894	48021
CRK0052	10786	10805	10968	47970	10750	47980	10938	10703	47896	0	47976	47973	48121	48150	48246	48063	48356	48067	48106	47916	47921	48305	9410	48265	8097	7912	48109	8619	47769	48390	8874	48287	47709	48133	48133	48035	48205	48327	48103	48330	48347	48103	48171	14441	48054	10844	48137	48137	11050
CRK0113	47784	47763	48011	11045	47906	3212	47887	47892	11053	47976	0	3	11246	11266	11302	11373	11456	11131	11185	203	10922	11443	48050	11314	47946	47920	11196	48091	10966	11625	48067	11379	11059	11247	11247	11151	11378	11364	11206	11412	11408	11284	11385	47718	4442	48059	11220	11220	48062
CRK0114	47781	47760	48008	11042	47903	3209	47884	47889	11050	47973	3	0	11243	11263	11299	11370	11453	11128	11182	200	10919	11440	48047	11311	47943	47917	11193	48088	10963	11622	48064	11376	11056	11244	11244	11148	11375	11361	11203	11409	11405	11281	11382	47715	4439	48056	11217	11217	48059
DZ2-11B2	48006	47985	48205	10947	48114	11264	48078	48068	10913	48121	11246	11243	0	64	11348	2739	11483	10806	422	11196	11183	11351	48228	11500	48132	48045	425	48255	10907	11724	48290	11239	10769	11310	11310	6883	11452	11288	447	11527	11191	11311	11433	47961	9371	48285	1455	1455	48247
DZ3-15B	48031	48010	48228	10971	48139	11282	48105	48099	10915	48150	11266	11263	64	0	11368	2699	11487	10812	378	11216	11193	11357	48255	11508	48161	48072	381	48284	10911	11742	48315	11247	10773	11314	11314	6871	11474	11300	403	11531	11199	11319	11435	47986	9381	48310	1419	1419	48276
EuSCAPE_AT019	48072	48051	48291	11397	48201	11395	48169	48167	11210	48246	11302	11299	11348	11368	0	11411	11469	11273	11312	11250	11213	10593	48365	11547	48257	48203	11323	48405	11040	11057	48373	10509	10992	11284	11284	11250	6238	10825	11327	11247	10889	11285	11323	48039	11351	48347	11348	11348	48331
EuSCAPE_AT024	47960	47939	48150	10956	48062	11309	48042	48028	10928	48063	11373	11370	2739	2699	11411	0	11471	10930	2622	11313	11226	11360	48174	11416	48090	47999	2626	48205	10971	11760	48230	11268	10702	11238	11238	6153	11581	11354	2638	11538	11207	11301	11501	47932	9720	48228	3208	3208	48206
EuSCAPE_DE035	48126	48105	48375	11651	48257	11458	48252	48257	11334	48356	11456	11453	11483	11487	11469	11471	0	11340	11375	11404	11350	11465	48429	11547	48351	48278	11386	48437	11394	11492	48459	11427	11455	11573	11573	11435	11522	11434	11390	11549	11449	11631	11676	48112	11305	48422	11452	11452	48434
EuSCAPE_DE050	47888	47867	48133	11361	48023	11105	48002	48013	10748	48067	11131	11128	10806	10812	11273	10930	11340	0	10731	11082	11029	11364	48188	11333	48052	48037	10740	48215	10855	11576	48208	11237	11154	11215	11215	10994	11331	11275	10752	11422	11333	11247	11343	47885	11102	48178	10793	10793	48148
EuSCAPE_DE079	47977	47956	48182	10910	48087	11202	48060	48058	10835	48106	11185	11182	422	378	11312	2622	11375	10731	0	11131	11133	11275	48207	11439	48117	48017	109	48243	10841	11681	48273	11188	10715	11254	11254	6789	11428	11236	137	11482	11141	11273	11385	47956	9310	48251	1327	1327	48237
EuSCAPE_GR080	47723	47702	47950	11003	47847	3159	47829	47833	11011	47916	203	200	11196	11216	11250	11313	11404	11082	11131	0	10881	11386	47991	11257	47883	47857	11142	48032	10910	11572	48006	11326	11003	11189	11189	11101	11325	11315	11152	11354	11359	11224	11335	47656	4385	47996	11166	11166	48003
EuSCAPE_HR052	47706	47685	47989	11170	47852	10990	47822	47851	10778	47921	10922	10919	11183	11193	11213	11226	11350	11029	11133	10881	0	11165	48007	11174	47922	47877	11138	48002	10734	11384	48054	11136	11022	11071	11071	10827	11185	11158	11146	11372	11122	11046	11237	47687	11037	47991	11209	11209	47986
EuSCAPE_HU065	48133	48112	48367	11426	48269	11324	48233	48219	11188	48305	11443	11440	11351	11357	10593	11360	11465	11364	11275	11386	11165	0	48392	11455	48285	48266	11284	48419	11205	11116	48433	1195	11405	11417	11417	11274	10522	2311	11294	11352	1959	11452	11293	48080	11360	48413	11312	11312	48423
EuSCAPE_IL014	10546	10561	10267	48043	10328	48065	10602	10302	48009	9410	48050	48047	48228	48255	48365	48174	48429	48188	48207	47991	48007	48392	0	48368	9460	9263	48210	8943	47857	48479	8522	48381	47796	48282	48282	48138	48320	48414	48204	48414	48429	48263	48289	13882	48115	10273	48245	48245	10688
EuSCAPE_IL017	48118	48097	48358	11160	48221	11324	48209	48207	11211	48265	11314	11311	11500	11508	11547	11416	11547	11333	11439	11257	11174	11455	48368	0	48287	48238	11442	48386	11474	11662	48408	11351	11414	7404	7404	11273	11673	11376	11456	11579	11414	7651	11519	48112	11322	48400	11426	11426	48355
EuSCAPE_IL023	10876	10891	10900	47963	10716	47957	11064	10862	47885	8097	47946	47943	48132	48161	48257	48090	48351	48052	48117	47883	47922	48285	9460	48287	0	7941	48121	8406	47794	48384	8965	48272	47699	48173	48173	48042	48235	48292	48114	48304	48320	48146	48172	14468	48021	11011	48143	48143	11240
EuSCAPE_IT035	10784	10797	11002	47870	10857	47922	11027	10772	47869	7912	47920	47917	48045	48072	48203	47999	48278	48037	48017	47857	47877	48266	9263	48238	7941	0	48020	8443	47752	48363	8808	48245	47649	48111	48111	47958	48166	48280	48015	48282	48291	48082	48119	14536	47937	10968	48052	48052	11090
EuSCAPE_IT103	47982	47961	48187	10917	48092	11213	48065	48061	10840	48109	11196	11193	425	381	11323	2626	11386	10740	109	11142	11138	11284	48210	11442	48121	48020	0	48246	10852	11686	48276	11197	10720	11257	11257	6794	11439	11245	140	11485	11150	11276	11390	47961	9319	48256	1316	1316	48242
EuSCAPE_IT157	10442	10457	10650	48086	10394	48074	10751	10346	48041	8619	48091	48088	48255	48284	48405	48205	48437	48215	48243	48032	48002	48419	8943	48386	8406	8443	48246	0	47911	48535	8163	48393	47840	48297	48297	48145	48366	48436	48239	48443	48447	48270	48308	14118	48140	10537	48275	48275	10785
EuSCAPE_IT211	47603	47582	47807	11211	47723	10872	47732	47747	10660	47769	10966	10963	10907	10911	11040	10971	11394	10855	10841	10910	10734	11205	47857	11474	47794	47752	10852	47911	0	11525	47947	11112	11008	11218	11218	10701	11131	11205	10860	11225	11202	11206	11171	47553	11072	47871	10932	10932	47894
EuSCAPE_IT219	48237	48216	48467	11553	48364	11658	48319	48326	11507	48390	11625	11622	11724	11742	11057	11760	11492	11576	11681	11572	11384	11116	48479	11662	48384	48363	11686	48535	11525	0	48527	11073	11376	11514	11514	11664	11170	11087	11696	11200	11122	11526	11348	48182	11545	48518	11689	11689	48491
EuSCAPE_IT263	10457	10474	10474	48088	10076	48077	10605	10214	48032	8874	48067	48064	48290	48315	48373	48230	48459	48208	48273	48006	48054	48433	8522	48408	8965	8808	48276	8163	47947	48527	0	48419	47845	48305	48305	48175	48318	48458	48270	48491	48468	48287	48276	13858	48128	10306	48301	48301	10561
EuSCAPE_MT014	48101	48080	48354	11312	48250	11252	48221	48204	11127	48287	11379	11376	11239	11247	10509	11268	11427	11237	11188	11326	11136	1195	48381	11351	48272	48245	11197	48393	11112	11073	48419	0	11349	11332	11332	11208	10395	2029	11207	11218	1516	11377	11228	48070	11365	48404	11179	11179	48390
EuSCAPE_PL022	47516	47495	47752	11116	47642	11037	47620	47596	11159	47709	11059	11056	10769	10773	10992	10702	11455	11154	10715	11003	11022	11405	47796	11414	47699	47649	10720	47840	11008	11376	47845	11349	0	11200	11200	10582	11147	11300	10730	11293	11339	11221	11163	47478	11209	47784	10889	10889	47791
EuSCAPE_PT054	47993	47972	48215	11009	48110	11234	48104	48084	11016	48133	11247	11244	11310	11314	11284	11238	11573	11215	11254	11189	11071	11417	48282	7404	48173	48111	11257	48297	11218	11514	48305	11332	11200	0	0	11188	11436	11332	11269	11377	11373	1440	11499	47952	11356	48258	11187	11187	48249
EuSCAPE_PT097	47993	47972	48215	11009	48110	11234	48104	48084	11016	48133	11247	11244	11310	11314	11284	11238	11573	11215	11254	11189	11071	11417	48282	7404	48173	48111	11257	48297	11218	11514	48305	11332	11200	0	0	11188	11436	11332	11269	11377	11373	1440	11499	47952	11356	48258	11187	11187	48249
EuSCAPE_TR099	47877	47856	48083	11064	47999	11093	47950	47962	10776	48035	11151	11148	6883	6871	11250	6153	11435	10994	6789	11101	10827	11274	48138	11273	48042	47958	6794	48145	10701	11664	48175	11208	10582	11188	11188	0	11318	11200	6804	11663	11179	11223	11421	47850	10638	48155	7284	7284	48123
EuSCAPE_TR110	48047	48026	48245	11487	48141	11347	48130	48129	11273	48205	11378	11375	11452	11474	6238	11581	11522	11331	11428	11325	11185	10522	48320	11673	48235	48166	11439	48366	11131	11170	48318	10395	11147	11436	11436	11318	0	10841	11445	11252	10865	11477	11309	48032	11511	48323	11485	11485	48293
EuSCAPE_TR149	48133	48112	48356	11448	48265	11317	48238	48239	11112	48327	11364	11361	11288	11300	10825	11354	11434	11275	11236	11315	11158	2311	48414	11376	48292	48280	11245	48436	11205	11087	48458	2029	11300	11332	11332	11200	10841	0	11255	11296	1439	11416	11227	48110	11376	48414	11263	11263	48425
EuSCAPE_TR168	47975	47954	48180	10927	48085	11223	48058	48053	10848	48103	11206	11203	447	403	11327	2638	11390	10752	137	11152	11146	11294	48204	11456	48114	48015	140	48239	10860	11696	48270	11207	10730	11269	11269	6804	11445	11255	0	11495	11160	11288	11400	47954	9329	48249	1356	1356	48235
EuSCAPE_UK101	48157	48136	48373	11331	48268	11299	48268	48260	11174	48330	11412	11409	11527	11531	11247	11538	11549	11422	11482	11354	11372	11352	48414	11579	48304	48282	11485	48443	11225	11200	48491	11218	11293	11377	11377	11663	11252	11296	11495	0	11316	11409	11320	48104	11543	48419	11493	11493	48408
GCKp5	48150	48129	48372	11400	48276	11290	48252	48242	11157	48347	11408	11405	11191	11199	10889	11207	11449	11333	11141	11359	11122	1959	48429	11414	48320	48291	11150	48447	11202	11122	48468	1516	11339	11373	11373	11179	10865	1439	11160	11316	0	11439	11284	48132	11360	48432	11163	11163	48442
GCKp8	47976	47955	48189	10968	48082	11328	48066	48051	11072	48103	11284	11281	11311	11319	11285	11301	11631	11247	11273	11224	11046	11452	48263	7651	48146	48082	11276	48270	11206	11526	48287	11377	11221	1440	1440	11223	11477	11416	11288	11409	11439	0	11597	47931	11359	48236	11155	11155	48211
GDQ8D112M	47976	47955	48227	10258	48103	11421	48104	48094	11243	48171	11385	11382	11433	11435	11323	11501	11676	11343	11385	11335	11237	11293	48289	11519	48172	48119	11390	48308	11171	11348	48276	11228	11163	11499	11499	11421	11309	11227	11400	11320	11284	11597	0	48010	11456	48269	11371	11371	48262
KA1	6951	6964	6547	47693	6496	47745	12353	11732	47687	14441	47718	47715	47961	47986	48039	47932	48112	47885	47956	47656	47687	48080	13882	48112	14468	14536	47961	14118	47553	48182	13858	48070	47478	47952	47952	47850	48032	48110	47954	48104	48132	47931	48010	0	47808	4620	47990	47990	12327
KA2	47868	47847	48070	10955	47968	5202	47967	47944	11214	48054	4442	4439	9371	9381	11351	9720	11305	11102	9310	4385	11037	11360	48115	11322	48021	47937	9319	48140	11072	11545	48128	11365	11209	11356	11356	10638	11511	11376	9329	11543	11360	11359	11456	47808	0	48131	9316	9316	48134
KE1661	4267	4284	3039	48011	3171	48036	8576	7964	48003	10844	48059	48056	48285	48310	48347	48228	48422	48178	48251	47996	47991	48413	10273	48400	11011	10968	48256	10537	47871	48518	10306	48404	47784	48258	48258	48155	48323	48414	48249	48419	48432	48236	48269	4620	48131	0	48268	48268	8548
KH1	48007	47986	48212	10890	48108	11235	48102	48082	10894	48137	11220	11217	1455	1419	11348	3208	11452	10793	1327	11166	11209	11312	48245	11426	48143	48052	1316	48275	10932	11689	48301	11179	10889	11187	11187	7284	11485	11263	1356	11493	11163	11155	11371	47990	9316	48268	0	2	48261
KH2	48007	47986	48212	10890	48108	11235	48102	48082	10894	48137	11220	11217	1455	1419	11348	3208	11452	10793	1327	11166	11209	11312	48245	11426	48143	48052	1316	48275	10932	11689	48301	11179	10889	11187	11187	7284	11485	11263	1356	11493	11163	11155	11371	47990	9316	48268	2	0	48261
KP025	10067	10080	9480	48025	9512	48039	3203	8403	48021	11050	48062	48059	48247	48276	48331	48206	48434	48148	48237	48003	47986	48423	10688	48355	11240	11090	48242	10785	47894	48491	10561	48390	47791	48249	48249	48123	48293	48425	48235	48408	48442	48211	48262	12327	48134	8548	48261	48261	0
KP-14-6	47755	47734	47983	11049	47878	3207	47859	47864	11051	47945	157	154	11235	11255	11292	11353	11448	11125	11173	180	10926	11439	48021	11300	47917	47891	11184	48062	10952	11619	48038	11375	11049	11235	11235	11142	11370	11358	11194	11398	11402	11270	11385	47688	4429	48031	11208	11208	48034
KP-15-2-52	48208	48187	48435	11510	48329	11456	48336	48338	11301	48367	11453	11450	11536	11560	6104	11562	11555	11470	11509	11397	11333	10498	48475	11669	48400	48329	11520	48520	11231	11270	48519	10438	11131	11480	11480	11347	5602	10918	11524	11412	10889	11474	11317	48161	11527	48512	11509	11509	48490
KW1	4286	4301	3060	48020	3194	48041	8603	7983	48012	10863	48066	48063	48290	48315	48354	48233	48427	48183	48256	48003	48001	48416	10296	48405	11024	10987	48261	10549	47873	48527	10325	48406	47793	48265	48265	48160	48330	48417	48254	48428	48435	48243	48273	4639	48138	89	48273	48273	8571
KW2	47900	47879	48122	11020	48008	11305	48065	48021	10809	48089	11272	11269	10636	10652	11290	10510	11342	10992	10579	11226	10798	11240	48188	8399	48103	48031	10584	48218	10100	11385	48238	11145	10811	7628	7628	10616	11291	11110	10594	11271	11183	8124	11287	47870	11369	48186	10553	10553	48220
KW3	47900	47879	48122	11020	48008	11305	48065	48021	10809	48089	11272	11269	10636	10652	11290	10510	11342	10992	10579	11226	10798	11240	48188	8399	48103	48031	10584	48218	10100	11385	48238	11145	10811	7628	7628	10616	11291	11110	10594	11271	11183	8124	11287	47870	11369	48186	10553	10553	48220
KW4	4284	4299	3058	48020	3192	48041	8601	7981	48012	10861	48066	48063	48290	48315	48354	48233	48427	48183	48256	48003	48001	48416	10294	48405	11024	10987	48261	10549	47873	48527	10323	48406	47793	48265	48265	48160	48330	48417	48254	48428	48435	48243	48273	4637	48138	87	48273	48273	8571
MF01	47971	47950	48182	11244	48073	11313	48069	48047	11110	48151	11288	11285	9261	9247	11185	9573	11338	11143	9205	11236	11186	11163	48208	11347	48133	48054	9216	48253	11046	11577	48254	11069	10990	11387	11387	10503	11273	11144	9220	11379	11137	11403	11395	47921	9444	48240	8917	8915	48221
MGH194	4245	4260	3473	47964	3504	48004	8865	8342	47970	10577	48023	48020	48210	48235	48304	48181	48384	48123	48197	47961	47950	48369	10028	48340	10767	10627	48200	10264	47839	48459	10016	48354	47739	48213	48213	48116	48266	48362	48193	48384	48386	48181	48231	5559	48101	1591	48221	48221	8871
MGH_72	47999	47978	48204	10925	48109	11225	48084	48081	10852	48127	11208	11205	573	529	11339	2776	11408	10780	269	11154	11168	11306	48229	11464	48141	48039	258	48267	10868	11700	48295	11225	10732	11273	11273	6898	11491	11269	300	11498	11172	11273	11400	47976	9269	48273	1148	1148	48261
MGH_74	47714	47693	47945	11048	47828	3057	47823	47841	11001	47921	1549	1546	11215	11237	11275	11288	11420	11075	11178	1508	10847	11425	47991	11281	47889	47857	11189	48020	10918	11504	48007	11353	11040	11246	11246	11152	11273	11360	11199	11339	11403	11294	11284	47670	4242	47987	11167	11167	47997
MGH96	10473	10487	10632	48022	10488	48060	10768	10444	48009	8648	48062	48059	48226	48255	48316	48157	48405	48170	48218	48003	48017	48368	8934	48344	8820	8594	48221	8453	47876	48482	8130	48351	47781	48235	48235	48147	48289	48389	48215	48405	48393	48199	48247	14092	48111	10530	48243	48243	10802
MW01	47973	47952	48184	11247	48075	11315	48071	48050	11113	48153	11291	11288	9264	9250	11187	9576	11340	11145	9208	11238	11189	11165	48211	11349	48135	48056	9219	48255	11048	11579	48256	11071	10992	11389	11389	10506	11275	11146	9223	11381	11139	11405	11397	47922	9447	48242	8917	8917	48223
MW03	47972	47951	48183	11245	48074	11313	48070	48048	11111	48152	11289	11286	9262	9248	11185	9574	11338	11143	9206	11236	11187	11163	48209	11347	48134	48055	9217	48254	11046	11577	48255	11069	10990	11387	11387	10504	11273	11144	9221	11379	11137	11403	11395	47921	9445	48241	8915	8915	48222
MW04	56936	56915	57215	30134	57077	29912	57015	57036	29985	57139	29781	29778	30243	30292	30331	30273	30400	30026	30244	29718	29908	30511	57152	30405	57167	57074	30252	57226	29751	30676	57281	30483	29490	30127	30127	30037	30381	30433	30249	30406	30481	30059	30336	56967	29945	57215	30328	30328	57181
MW05	47993	47972	48238	11254	48137	11248	48112	48101	11182	48199	11205	11202	9229	9219	11347	9520	11361	11163	9159	11158	11295	11321	48264	11468	48184	48110	9168	48306	11093	11726	48306	11185	11081	11417	11417	10514	11410	11320	9176	11530	11266	11455	11399	47961	9381	48294	8891	8891	48278
MW06	47994	47973	48239	11255	48138	11249	48113	48102	11183	48200	11206	11203	9230	9220	11348	9521	11362	11164	9160	11159	11296	11322	48265	11469	48185	48111	9169	48307	11094	11727	48307	11186	11082	11418	11418	10515	11411	11321	9177	11531	11267	11456	11400	47962	9382	48295	8892	8892	48279
NRZ-28775	48132	48111	48354	11452	48242	11274	48244	48246	11216	48325	11336	11333	11376	11402	9457	11543	11294	11398	11333	11280	11209	10779	48429	11596	48325	48291	11344	48462	11135	11125	48468	10685	11340	11402	11402	11319	9359	10864	11350	11316	10869	11443	11337	48122	11411	48399	11441	11441	48402
OD29B	48069	48048	48290	11017	48167	11392	48176	48154	11006	48192	11364	11361	2262	2224	11409	3064	11543	10859	2150	11308	11309	11396	48296	11566	48199	48115	2159	48337	11020	11819	48360	11290	10974	11386	11386	6935	11548	11377	2177	11548	11254	11386	11527	48037	9351	48352	2656	2656	48340
QH220-2-2-1	11	30	5383	47710	5311	47751	10036	9412	47709	10795	47775	47772	47997	48022	48063	47951	48117	47879	47968	47714	47697	48124	10553	48109	10885	10791	47973	10451	47594	48228	10466	48092	47507	47984	47984	47868	48038	48124	47966	48148	48141	47967	47967	6958	47859	4278	47998	47998	10076
QH276-1-2	9	30	5381	47710	5309	47754	10034	9408	47711	10791	47778	47775	47997	48022	48065	47951	48119	47881	47968	47717	47697	48126	10553	48109	10885	10791	47973	10451	47596	48230	10464	48094	47509	47984	47984	47870	48040	48126	47966	48148	48143	47967	47969	6956	47861	4276	47998	47998	10072
SCKP020134	47987	47966	48182	10908	48095	11230	48061	48053	10852	48106	11210	11207	249	207	11303	2634	11422	10742	301	11160	11133	11304	48213	11455	48117	48026	306	48242	10856	11683	48271	11191	10710	11265	11265	6796	11412	11246	328	11472	11146	11272	11378	47940	9329	48266	1350	1350	48234
SDHK14	47991	47970	48236	11252	48135	11246	48110	48099	11182	48199	11203	11200	9229	9219	11347	9520	11361	11161	9159	11156	11295	11319	48262	11466	48182	48108	9168	48304	11089	11724	48303	11183	11079	11413	11413	10514	11408	11318	9176	11528	11264	11451	11399	47959	9381	48292	8891	8891	48278
SDHK15	47988	47967	48233	11249	48132	11243	48107	48096	11179	48196	11200	11197	9226	9216	11344	9517	11358	11158	9156	11153	11292	11316	48259	11463	48179	48105	9165	48301	11086	11721	48300	11180	11076	11410	11410	10511	11405	11315	9173	11525	11261	11448	11396	47956	9378	48289	8888	8888	48275
SDHK17	47987	47966	48232	11250	48131	11242	48106	48095	11176	48193	11197	11194	9223	9213	11343	9514	11355	11155	9153	11150	11291	11313	48258	11462	48178	48104	9162	48300	11085	11720	48299	11177	11075	11411	11411	10508	11404	11312	9170	11524	11258	11449	11395	47955	9375	48288	8885	8885	48272
SDHK19	47989	47968	48234	11250	48133	11242	48108	48097	11180	48195	11201	11198	9225	9215	11345	9514	11359	11157	9155	11154	11291	11315	48260	11466	48180	48106	9164	48302	11089	11722	48301	11179	11075	11413	11413	10508	11406	11314	9172	11524	11260	11449	11395	47957	9379	48290	8887	8887	48274
SDHK21	47997	47976	48209	11192	48096	11290	48085	48067	11155	48171	11203	11200	9216	9204	11332	9446	11332	11144	9150	11156	11259	11288	48231	11455	48164	48084	9159	48273	11065	11701	48280	11219	11058	11396	11396	10531	11399	11282	9167	11523	11252	11429	11393	47966	9362	48273	8852	8852	48248
SDHK23	47986	47965	48231	11249	48130	11241	48105	48094	11175	48192	11196	11193	9222	9212	11344	9513	11358	11156	9152	11149	11290	11314	48257	11463	48177	48103	9161	48299	11086	11719	48298	11178	11076	11410	11410	10509	11405	11311	9169	11523	11259	11448	11394	47954	9378	48287	8884	8884	48271
SDWK11	48109	48088	48304	11466	48273	11590	48238	48271	11374	48301	11555	11552	11466	11481	11221	11572	11561	11596	11391	11494	11660	11293	48369	11777	48263	48263	11398	48439	11441	11434	48454	11238	11478	11645	11645	11465	11384	11307	11410	11557	11334	11691	11328	48103	11591	48393	11550	11550	48396
SDWK15	47899	47878	48121	11019	48007	11304	48064	48020	10808	48088	11271	11268	10635	10651	11289	10509	11341	10991	10578	11225	10797	11239	48187	8398	48102	48030	10583	48217	10099	11384	48237	11144	10810	7627	7627	10615	11290	11109	10593	11270	11182	8123	11286	47869	11368	48185	10552	10552	48219
SDWK18	47898	47877	48120	11018	48006	11303	48063	48019	10807	48087	11270	11267	10634	10650	11288	10508	11340	10990	10577	11224	10796	11238	48186	8397	48101	48029	10582	48216	10098	11383	48236	11143	10809	7626	7626	10614	11289	11108	10592	11269	11181	8122	11285	47868	11367	48184	10551	10551	48218
SDWK19	47898	47877	48120	11018	48006	11303	48063	48019	10807	48087	11270	11267	10634	10650	11288	10508	11340	10990	10577	11224	10796	11238	48186	8397	48101	48029	10582	48216	10098	11383	48236	11143	10809	7626	7626	10614	11289	11108	10592	11269	11181	8122	11285	47868	11367	48184	10551	10551	48218
SDWK20	47899	47878	48121	11019	48007	11304	48064	48020	10808	48088	11271	11268	10635	10651	11289	10509	11341	10991	10578	11225	10797	11239	48187	8398	48102	48030	10583	48217	10099	11384	48237	11144	10810	7627	7627	10615	11290	11109	10593	11270	11182	8123	11286	47869	11368	48185	10552	10552	48219
SDWK24	4267	4284	3043	48004	3173	48029	8574	7968	47996	10848	48052	48049	48278	48303	48340	48221	48415	48172	48244	47989	47983	48404	10271	48393	11011	10970	48249	10531	47861	48511	10302	48395	47777	48253	48253	48148	48318	48405	48242	48413	48423	48231	48263	4626	48124	72	48261	48261	8544
SDWK25	47776	47755	48010	11173	47894	11084	47891	47909	10846	47973	11022	11019	11208	11224	11186	11263	11405	10916	11152	10967	10900	11382	48062	11310	47962	47899	11165	48074	11141	11388	48079	11348	11042	10998	10998	11134	11248	11334	11179	11226	11375	11041	11328	47777	11220	48061	11143	11143	48073
SDWK2	47987	47966	48232	11248	48131	11240	48106	48095	11176	48193	11197	11194	9221	9211	11341	9512	11355	11155	9151	11150	11289	11313	48258	11462	48178	48104	9160	48300	11085	11718	48299	11177	11073	11409	11409	10506	11402	11312	9168	11522	11258	11447	11393	47955	9375	48288	8883	8883	48272
SDWK30	47991	47970	48236	11254	48135	11246	48112	48099	11180	48197	11203	11200	9227	9217	11347	9518	11361	11161	9157	11156	11295	11319	48262	11468	48182	48108	9166	48304	11091	11724	48303	11183	11079	11415	11415	10512	11408	11318	9174	11528	11264	11453	11399	47959	9381	48292	8889	8889	48278
SDWK3	48004	47983	48249	11267	48148	11263	48123	48112	11195	48210	11220	11217	9244	9234	11364	9535	11372	11174	9174	11173	11310	11334	48275	11483	48195	48121	9183	48317	11102	11739	48316	11198	11090	11430	11430	10529	11423	11333	9191	11543	11279	11468	11414	47972	9396	48305	8906	8906	48289
SDWK40	47988	47967	48233	11249	48132	11243	48107	48096	11179	48196	11200	11197	9226	9216	11344	9517	11358	11158	9156	11153	11292	11316	48259	11463	48179	48105	9165	48301	11086	11721	48300	11180	11076	11410	11410	10511	11405	11315	9173	11525	11261	11448	11396	47956	9378	48289	8888	8888	48275
SDWK48	47989	47968	48234	11250	48133	11244	48108	48097	11180	48197	11201	11198	9227	9217	11345	9518	11359	11159	9157	11154	11293	11317	48260	11464	48180	48106	9166	48302	11087	11722	48301	11181	11077	11411	11411	10512	11406	11316	9174	11526	11262	11449	11397	47957	9379	48290	8889	8889	48276
SDWK7	47992	47971	48237	11255	48136	11247	48113	48100	11181	48198	11204	11201	9228	9218	11348	9519	11361	11162	9158	11157	11296	11320	48263	11469	48183	48109	9167	48305	11092	11725	48304	11184	11080	11416	11416	10513	11409	11319	9175	11529	11265	11454	11400	47960	9382	48293	8890	8890	48279
SF01	47690	47669	47902	11416	47814	11256	47814	47792	10949	47861	11321	11318	11187	11187	11323	11198	11712	11106	11134	11263	10909	11595	47973	11183	47872	47833	11137	47999	10479	11864	48023	11514	10822	10143	10143	11069	11311	11475	11149	11575	11548	10181	11596	47643	11229	47955	10819	10819	47992
SW01	47971	47950	48182	11248	48073	11316	48069	48048	11114	48151	11292	11289	9265	9253	11180	9577	11341	11146	9209	11239	11182	11158	48211	11350	48133	48054	9220	48253	11051	11574	48254	11064	10993	11390	11390	10501	11268	11139	9224	11374	11132	11406	11398	47920	9450	48240	8918	8918	48221
SW02	48230	48209	48444	10732	48329	11372	48321	48353	11419	48386	11455	11452	10553	10550	11466	10830	11783	11750	10496	11399	11524	11387	48513	11844	48430	48328	10501	48502	11419	11669	48534	11301	11477	11682	11682	11282	11526	11376	10511	11572	11400	11674	11522	48163	11364	48488	10508	10508	48488
SW03	47901	47880	48123	11021	48009	11306	48066	48022	10810	48090	11273	11270	10637	10653	11291	10511	11343	10993	10580	11227	10799	11241	48189	8400	48104	48032	10585	48219	10101	11386	48239	11146	10812	7629	7629	10617	11292	11111	10595	11272	11184	8125	11288	47871	11370	48187	10554	10554	48221
SW04	47899	47878	48121	11019	48007	11304	48064	48020	10808	48088	11271	11268	10635	10651	11289	10509	11341	10991	10578	11225	10797	11239	48187	8398	48102	48030	10583	48217	10099	11384	48237	11144	10810	7627	7627	10615	11290	11109	10593	11270	11182	8123	11286	47869	11368	48185	10552	10552	48219
SW05	47773	47752	47979	11279	47888	11276	47902	47899	11005	47992	11257	11254	10708	10722	11298	10808	11603	11044	10670	11200	10919	11382	48079	11551	47969	47948	10679	48112	10871	11610	48103	11259	10911	11003	11003	10694	11302	11345	10691	11459	11322	11096	11430	47740	11281	48034	10715	10715	48060
UCICRE2	47992	47971	48197	10938	48102	11236	48077	48073	10862	48119	11219	11216	462	418	11343	2653	11409	10767	146	11165	11163	11307	48220	11468	48130	48030	145	48256	10877	11711	48286	11220	10740	11281	11281	6815	11459	11268	159	11509	11173	11300	11415	47973	9341	48266	1359	1359	48254
WCHKP1936	48082	48061	48286	11000	48174	11362	48174	48159	11012	48217	11323	11320	1368	1330	11421	2592	11511	10912	1275	11269	11317	11435	48311	11543	48217	48135	1280	48353	10947	11863	48377	11327	10844	11321	11321	6655	11530	11384	1292	11640	11305	11344	11520	48041	9456	48360	2280	2280	48344
Z4	47798	47777	48043	11313	47944	10991	47940	47946	10816	47983	11003	11000	11031	11035	11176	11140	11325	10935	10993	10943	10664	11344	48072	11427	47992	47950	10996	48151	8754	11525	48122	11232	10968	11360	11360	10909	11203	11266	11002	11330	11320	11373	11365	47754	11134	48097	11005	11005	48079
Z5	48359	48338	48553	11924	48431	11671	48411	48407	11609	48480	11640	11637	11707	11703	11664	11785	11907	11907	11657	11589	11735	11754	48595	12002	48498	48462	11662	48662	11632	11784	48628	11702	11789	11876	11876	11839	11826	11771	11673	11928	11789	11852	11811	48311	11755	48584	11789	11789	48593
ZKP118	47863	47843	48133	11468	48033	10960	47994	47989	10784	48042	11011	11008	10940	10956	11335	10963	11554	10937	10879	10958	11015	11324	48153	11392	48080	48015	10882	48206	10673	11494	48228	11214	11038	11125	11125	11081	11375	11217	10890	11301	11202	11203	11367	47864	11050	48153	10910	10910	48149
min: 0 max: 57281
[truncated: 51 more columns]
